# Supplementary material for: Comparison of Prioritisation Schemes for Human Pharmaceuticals in the Aquatic Environment
Source: Environ Sci Pollut Res Int. 2018 Dec 4;26(4):3479–91. doi: 10.1007/s11356-018-3834-9 (PMC6513794; doi:10.1007/s11356-018-3834-9)
Supplement: Supplementary file 1 — (XLSX 49 kb) [file 11356_2018_3834_MOESM1_ESM.xlsx]

## Sheet: Title
Comparison of Prioritisation Schemes for Human Pharmaceuticals in the Aquatic Environment
Sarah Letsinger1*, Paul Kay1
1 School of Geography, University of Leeds, Woodhouse Lane, Leeds, West Yorkshire, LS2 9JT
*corresponding author: gysle@leeds.ac.uk

## Sheet: S1
S1: Amount (kg) of top 50 most prescribed drugs in 2014 by month
Compound	Type	January (kg)	February (kg)	March (kg)	April (kg)	May (kg)	June (kg)	July (kg)	August (kg)	September (kg)	October (kg)	November (kg)	December (kg)	Total (kg)
Alendronic Acid	Other	209.826	190.806	203.128	203.639	211.278	200.833	215.024	200.917	206.633	215.392	193.925	216.428	2467.83
Allopurinol	Other	3033.97	2740.86	2962.23	2982.19	3120.82	2959.72	3160.77	3152.8	3125.55	3262.26	2947.25	3351.72	36800.1
Amitriptyline Hydrochloride	Antidepressant	932.898	837.927	905.774	897.477	941.611	893.521	952.877	891.16	932.466	972.88	883.001	999.159	11040.8
Amlodipine	Anti-anginal	490.937	445.773	485.3	480.774	501.545	473.886	506.34	474.193	491.433	512.644	468.161	530.936	5861.92
Amoxicillin	Antibiotic	14659.3	12994.4	13873.3	12500.2	11421.2	10237.3	9754.66	7931.3	10311.3	11625.7	13572.8	21758.3	150640
Atenolol	Beta-Blocker	1544.85	1378.9	1544.8	1471.13	1520.89	1420.1	1521.56	1413.81	1442.07	1489.48	1338.32	1512.8	17598.7
Atorvastatin	Lipid Regulating	1712.13	1568.02	1714.18	1728.64	1819.13	1740.42	1888.89	1787.45	1873.01	1978.41	1830.13	2114.56	21755
Beclometasone Dipropionate	Corticosteroid	0.1262	0.113179	0.122842	0.12368	0.132177	0.203544	0.133493	0.1227	0.121079	0.136505	0.112979	0.142802	1.59118
Bisoprolol Fumarate	Beta-Blocker	177.616	161.5	174.36	175.929	184.074	174.997	189.245	178.427	184.267	193.12	175.888	201.041	2170.46
Budesonide	Corticosteroid	1.02779	0.93991	1.01915	1.02187	1.0913	1.02878	1.14134	0.996061	1.09537	1.11061	1.01632	1.12998	12.6185
Candesartan Cilexetil	Anti-Hypertensive	199.373	181.125	200.551	203.586	214.621	202.654	217.669	204.388	210.003	218.936	199.49	227.644	2480.04
Citalopram Hydrobromide	Antidepressant	766.717	684.577	737.633	723.044	757.241	724.053	768.338	711.189	749.673	778.25	712.234	797.72	8910.67
Codeine	Analgesic	4247.25	3716.08	4082.99	4183.18	4229.85	4063.39	4363.94	4065.78	4293.84	4473.42	4036.82	4556.44	50313
Diclofenac Sodium	NSAID	650.057	562.819	611.676	619.992	640.065	591.847	637.892	591.482	610.238	623.093	550.65	588.151	7277.96
Diltiazem Hydrochloride	Anti-anginal	1633.41	1470.43	1580.01	1568.4	1579.83	1526.89	1207.72	1501.92	1569.66	1597.03	1476.65	1626.15	18338.1
Doxazosin Mesilate	Anti-Hypertensive	87.3806	79.2055	85.3245	84.8898	88.5535	83.531	89.2451	83.4129	85.833	89.0515	80.905	92.0597	1029.39
Ethinylestradiol	Hormone	0.546927	1.2853	0.49925	0.484641	0.4415	0.513316	0.391992	0.306892	0.367896	0.340374	0.23388	0.364436	5.7764
Felodipine	Anti-anginal	70.6252	67.8789	68.6546	67.5083	70.1421	65.9069	70.6163	65.9876	67.4864	70.1642	59.3036	72.6448	816.919
Flucloxacillin Sodium	Antibiotic	4954.97	4585.83	5136.77	4985.23	5324.73	5773.13	6524.51	5482.75	5697.59	5414.14	4707.84	4826.12	63413.6
Fluoxetine Hydrochloride	Antidepressant	475.02	427.042	462.074	454.289	471.95	455.493	484.289	449.732	474.062	492.678	452.127	508.548	5607.3
Fluticasone Propionate	Anti-Epilleptic	0.386104	0.345549	0.488286	0.484165	0.500261	0.378152	0.50945	0.45962	0.482757	0.500957	0.464887	0.521181	5.52137
Gabapentin	NSAID	11635.5	10567.9	11529.6	11591.8	12143.4	11763.7	12766.4	12044.3	12677	13298.1	12153.1	14014.4	146185
Gliclazide	Mucosal Protectant	3110.62	2808.38	3031.36	3025.77	3142.02	2986.13	3189.13	2976.09	3075.81	3172.88	2892.46	3262.09	36672.7
Ibuprofen	Hormone	14725.8	9654.97	10647.3	9429.64	10393.1	9423.1	10467.3	9277.21	10200.3	9844.17	9697.57	10881.5	124642
Isosorbide Mononitrate	Anti-Hypertensive	532.06	469.167	510.155	477.276	522.684	494.723	529.166	489.145	519.391	529.996	481.012	526.192	6080.97
Lansoprazole	Anti-Hypertensive	1443.35	1295.47	1401.24	1400.8	1417.22	1398.84	1498.41	1407.57	1470.61	1535.68	1396.58	1586.01	17251.8
Levothyroxine Sodium	Anti-Diabetic	5.64396	5.06913	5.48568	5.45454	5.69543	5.43846	5.8376	5.42899	5.63498	5.81794	5.29939	5.98654	66.7926
Lisinopril	Antidepressant	400.049	361.114	388.704	386.778	401.99	378.631	404.629	378.85	387.424	402.144	363.592	440.422	4694.33
Losartan Potassium	Analgesic	1493.45	1361.15	1521.61	1560.56	1650.94	1570.97	1680.56	1572.87	1629.02	1685.77	1548.47	1751.08	19026.4
Metformin Hydrochloride	NSAID	82787.5	74458.1	81002.7	80278.5	84482.6	80586.8	86095.8	80791.7	84037.2	86507.7	79590.3	90153.8	990773
Mirtazapine	Mucosal Protectant	343.684	308.634	336.082	334.717	347.473	334.332	360.235	337.315	355.376	377.029	342.861	389.106	4166.84
Morphine Sulfate	Analgesic	1124.92	623.078	674.361	680.26	698.836	676.82	733.117	625.996	720.189	838.624	686.398	788.166	8870.77
Naproxen	Corticosteroid	13335.7	11887.6	13137.5	12831.1	13532.2	13219.9	13993.3	12944.7	13851.2	14212.7	12783.6	13618.1	159348
Omeprazole	Beta-Blocker	1804.91	1599.11	1751.72	1742.59	1825.88	1743.32	1862.87	1750.02	1827.83	1910.7	1740.96	1971.8	21531.7
Paracetamol	Mucosal Protectant	190603	166214	185166	175841	190619	180059	195087	179776	190258	199766	181444	206790	2.24162e+06
Perindopril Erbumine	Bronchodilator	78.0624	70.5309	75.775	75.4941	78.6704	73.915	78.9715	73.8611	76.2342	78.4939	71.515	80.9704	912.494
Prednisolone	Antidepressant	144.097	116.327	120.628	121.257	121.82	115.112	118.877	107.432	118.636	130.722	121.495	159.142	1495.55
Pregabalin	Lipid Regulating	2151.89	1959.48	2134.54	2163.21	2263.16	2198.72	2382.01	2250.19	2360.51	2494.37	2280.12	2613.01	27251.2
Propranolol Hydrochloride	Other	787.278	707.322	773.431	771.453	815.344	780.95	843.126	788.044	839.972	873.375	754.651	894.702	9629.65
Ramipril	Analgesic	470.992	426.647	461.097	460.113	479.728	452.693	487.223	456.027	469.323	488.129	444.393	503.78	5600.15
Ranitidine Hydrochloride	Antibiotic	3277.91	2948.6	3180.61	3164.55	3291.26	3165.5	3385.45	3166.24	3314.67	3490.44	3193.85	3622.83	39201.9
Salbutamol	Antidepressant	13.5984	12.0178	12.6918	12.7813	13.1875	12.7162	13.311	12.0342	12.5289	13.3355	12.167	14.6623	155.032
Sertraline Hydrochloride	Other	1413.97	1280.15	1408.82	1401.51	1476.62	1440.79	1554.23	1457.3	1561.66	1649.96	1523.99	1733.89	17902.9
Simvastatin	Lipid Regulating	3491.68	3126.74	3340.66	3312.78	3419.09	3199.33	3414.49	3174.58	3247.68	3348.85	3009.41	3384.21	39469.5
Tamsulosin Hydrochloride	Genito-Urinary	6.09016	5.50547	5.96837	6.02868	6.2741	6.4	6.45349	6.12781	6.33739	6.67995	6.1017	6.92749	74.8946
Tiotropium	Bronchodilator	0.232323	0.311425	0.225188	0.226962	0.236146	0.224321	0.242572	0.22579	0.233778	0.282392	0.221097	0.253031	2.91503
Tramadol Hydrochloride	Analgesic	3728.67	3381.17	3663.91	3649.59	4233.89	3436.8	4046.94	3280.02	3377.53	3570.15	3539.27	3578.77	43486.7
Trimethoprim	Antibiotic	971.315	849.287	910.473	876.663	916.509	885.001	919.595	842.634	932.754	957.811	879.814	923.631	10865.5
Venlafaxine	Antidepressant	990.388	902.833	950.944	955.399	994.908	942.3	1107.4	968.546	1007.23	1044.87	947.812	1084.2	11896.8
Warfarin Sodium	Blood Thinner	102.826	93.4048	99.9291	100.536	104.186	100.239	107.223	100.361	103.131	78.8937	97.5466	112.925	1201.2

## Sheet: S2
S2: Highest excretion rate (%) and lowest removal rate (%) used in predicted environmental concentration calculations for each of the study compounds.
Compound	Highest Excretion Rate (%)	Reference	Lowest Removal Rate (%)	Reference
Alendronic Acid	95	Compendium	0
Allopurinol	20	Drugbank	64	Bound and Vousvouslis (2006)
Amitriptyline Hydrochloride	5	Compendium	63	Wu et al. (2015)
Amlodipine	10	Compendium	54	Jelic et al. (2015)
Amoxicillin	90	Hirsch et al. (1999)	0	Santos et al. (2013)
Atenolol	90	Compendium	20.2	Chen et al. (2011)
Atorvastatin	2	Drugbank	0
Beclomethasone Dipropionate	10	Drugbank	42	Radjenovic et al. (2007)
Bisoprolol Fumarate	52	Drugbank	24	Radjenovic et al. (2007)
Budesonide	1	Drugbank	0
Candesartan Cilexetil	56	Compendium	neg	Jelic et al. (2015)
Citalopram Hydrobromide	33	Drugbank	neg	Kasprzyk-Hodern et al. (2009)
Codeine	16	Pubchem	neg	Jelic et al. (2015)
Diclofenac Sodium	65	Drugbank	70	Matsuo et al. (2011)
Diltiazem Hydrochloride	64	Compendium	neg	Jelic et al. (2015)
Doxazosin Mesilate	4.8	Drugbank	7	Jelic et al. (2015)
Ethinylestradiol	59	Anderson et al. (2002)	0
Felodipine	0.5	Compendium	40	Gros et al. (2010)
Flucloxacillin Sodium	76.1	Compendium	0	Gurke et al. (20150
Fluoxetine Hydrochloride	10	Pharmgkb	neg	Jelic et al. (2015)
Fluticasone Propionate	1	Compendium	0
Gabapentin	100	Compendium	neg	Gurke et al. (20150
Gliclazide	1	Compendium	2.3	Ivanova et al. (2017)
Ibuprofen	50	Compendium	38	Kasprzyk-Hodern et al. (2009)
Isosorbide Mononitrate	2	Drugbank	0
Lansoprazole	1	Drugbank	0
Levothyroxine Sodium	70	Drugbank	0
Lisinopril	100	Drugbank	0
Losartan Potassium	95	Drugbank	neg	Jelic et al. (2015)
Metformin Hydrochloride	100	Compendium	neg	Jelic et al. (2015)
Mirtazapine	75	Drugbank	0	Santos et al. (2013)
Morphine Sulfate	10	Drugbank	3	Gurke et al. (2015)
Naproxen	95	Compendium	12	Jelic et al. (2015)
Omeprazole	23	Mansour et al. (2016)	0
Paracetamol	4	Mansour et al. (2016)	neg	Kasprzyk-Hodern et al. (2009)
Perindopril Erbumine	12	Drugbank	72.8	Baker and Kasprzyk-Hordern (2013)
Prednisolone	80	Habet and Rogers (1989)	neg	Jelic et al. (2015)
Pregabalin	90	Drugbank	neg	Jelic et al. (2015)
Propranolol Hydrochloride	1	Pubchem	0	Santos et al. (2013)
Ramipril	1.9	Verho et al. (1995)	0	Santos et al. (2013)
Ranitidine Hydrochloride	35	Compendium	0
Salbutamol	28	Drugbank	8.5	Rosal et al. (2010)
Sertraline Hydrochloride	0.2	Drugbank	90	Matsuo et al. (2011)
Simvastatin	13	https://davisplus.fadavis.com/3976/meddeck/pdf/simvastatin.pdf	73.6	Sulaiman et al. (2015)
Tamsulosin	10	Drugbank	0
Tiotropium	74	Drugbank	98.5	Wang et al. (2016)
Tramadol Hydrochloride	30	Drugbank	50	Gurke et al. (2015)
Trimethoprim	48	Drugbank	0	Roberts and Thomas (2006)
Venlafaxine	5	Drugbank	0	Gurke et al (2015)
Warfarin Sodium	1	http://www.inchem.org/documents/pims/chemical/pim563.htm	81	Golovko et al. (2014)

## Sheet: S3
S3: Predicted environmental calculations (ng/l), maximum measured environmental concentration (ng/l) and mean measured environmental concentration (ng/l) by compound
	PECa		PECb		PECc		PECd
Ranking	Value	Ranking	Value	Ranking	Value	Ranking	Value	Ranking	Max MEC	Mean MEC
Alendronic Acid	60.0291	23	63.1886	35	60.0291	22	47.5	23
Allopurinol	188.453	15	942.264	9	188.453	14	900	10
Amitriptyline Hydrochloride	14.1349	31	104.598	30	5.2299	31	50	22	71.9	2.56458
Amlodipine	15.0094	29	69.0433	33	6.90433	29	3.99	37
Amoxicillin	3471.41	4	3077.98	5	2770.19	4	16740	2	622	125.5
Atenolol	405.552	10	450.614	15	405.552	8	522	12	560	83.0476
Atorvastatin	11.1407	32	557.034	12	11.1407	27	8	35
Beclomethasone Dipropionate	0.00407421	48	0.0244452	49	0.00244452	49	0.8	42
Bisoprolol Fumarate	28.8988	26	55.5746	37	28.8988	25	52	21
Budesonide	0.00323095	49	0.323095	46	0.00323095	48	0.1	49
Candesartan Cilexetil	35.5607	24	63.5012	34	35.5607	23	44.8	25
Citalopram Hydrobromide	75.2918	22	222.909	24	73.5601	21	46.464	24	71.4	8.97778
Codeine	206.122	14	798.721	11	127.795	16	19.2	28	815	98.8778
Diclofenac Sodium	111.961	20	172.248	25	111.961	19	487.5	13	2991	51.3794
Diltiazem Hydrochloride	300.509	13	413.2	17	264.448	12	1536	8	83.6	90.475
Doxazosin Mesilate	1.26516	39	26.3575	39	1.26516	38	1.1904	40
Ethinylestradiol	0.0872635	46	0.0532455	50	0.0314149	47	0.1475	48	10.23	0.23
Felodipine	0.104586	45	20.9171	41	0.104586	45	0.4575	45
Flucloxacillin Sodium	1235.64	7	941.746	10	716.669	6	15220	3
Fluoxetine Hydrochloride	14.3575	30	109.117	29	10.9117	28	29.1	26	13.5	1.05
Fluticasone Propionate	0.00141374	50	0.141374	47	0.00141374	50	0.1954	47	<LOD	<LOD
Gabapentin	3743.06	3	3743.06	4	3743.06	3	18000	1	1887	388.417
Gliclazide	9.39002	33	281.701	20	2.81701	34	16	30
Ibuprofen	1595.72	6	2968.05	6	1484.02	5	1584	7	4838	192.958
Isosorbide Mononitrate	3.11405	35	155.703	26	3.11405	33	12	33
Lansoprazole	4.41731	34	441.731	16	4.41731	32	3	38
Levothyroxine Sodium	1.19715	40	1.71022	44	1.19715	39	0.7	43
Lisinopril	120.198	19	120.198	28	120.198	17	304	15
Losartan Potassium	462.812	9	487.17	14	462.812	7	327.75	14
Metformin Hydrochloride	25368.6	1	253.686	1	25368.6	1	2720	5	2595	530.067
Mirtazapine	80.0188	21	103.491	31	77.6182	20	62.4375	19
Morphine Sulfate	22.7135	27	61.7808	36	6.17808	30	90	18
Naproxen	3876.08	2	4080.08	3	3876.08	2	5937.5	4	683	36.25
Omeprazole	126.803	18	504.456	13	116.025	18	13.8	32
Paracetamol	2295.86	5	5739.66	2	229.586	13	800	11	9822	302.967
Perindopril Erbumine	2.80372	36	23.3643	40	2.80372	35	4.8	36
Prednisolone	30.6347	25	0.5744	45	0.45952	41	160	17
Pregabalin	627.989	8	348.883	18	313.994	11	2700	6
Propranolol Hydrochloride	2.46566	38	246.566	23	2.46566	37	16	29	165	18.3657
Ramipril	2.72443	37	143.391	27	2.72443	36	0.95	41
Ranitidine Hydrochloride	351.316	11	1003.76	8	351.316	9	15.75	31	180	16.7148
Salbutamol	1.11148	41	3.96958	42	1.11148	40	28	27	268	4.33333
Sertraline Hydrochloride	0.916805	42	87.0964	32	0.174193	44	2	39	<LOD	<LOD
Simvastatin	131.38	17	266.802	22	34.6842	24	9.88	34
Tamsulosin	0.191767	44	1.91767	43	0.191767	43	0.2	46
Tiotropium	0.0552328	47	0.074639	48	0.0552328	46	0.0666	50
Tramadol Hydrochloride	334.042	12	1113.47	7	334.042	10	216	16	7731	654.974
Trimethoprim	133.541	16	278.21	21	133.541	15	1440	9	427	34.7244
Venlafaxine	15.2309	28	304.617	19	15.2309	26	56.25	20	85.4	12.1978
Warfarin Sodium	0.307566	43	30.7566	38	0.307566	42	0.5	44	<LOD	<LOD

## Sheet: S4
S3: Information used in the ranking of pharmaceuticals by potential effect
Compound	cmax (ng/ml)	Reference	Highest LogP	Lowest LC50 (mg/l)	Species	Reference
Alendronic Acid	38.47	Yun et al. (2006)	-4.3	0.5	Algae	Sanderson and Thomsen (2009)
Allopurinol	1697	MHRA	-0.55	0.45	Algae	British Pharmacoepoeia MSDS
Amitriptyline Hydrochloride	75	Kostisch and Lazorchak (2008)	4.92	0.16	Algae	Sanderson and Thomsen (2009)
Amlodipine	2600	Kostisch and Lazorchak (2008)	3	75	Algae	Pfizer MSDS
Amoxicillin	13800	FDA	0.87	2.2	Daphnia	Sanderson and Thomsen (2009)
Atenolol	320	Schreiber et al. (2011)	0.16	33.4	Algae	Sanderson and Thomsen (2009)
Atorvastatin	3.2	Kostisch and Lazorchak (2008)	5.7	97	Algae	Vestel et al. (2016)
Beclomethasone Dipropionate	0.088	FDA	1.3	3.8	Daphnia	ECOSAR
Bisoprolol Fumarate	9.45	Schreiber et al. (2011)	1.87	90	Algae	British Pharmacoepoeia MSDS
Budesonide	1.8	Dilger et al. (2005)	1.9	8.5	Algae	Vestel et al. (2016)
Candesartan Cilexetil	37.53	MHRA	6.1	32	Daphnia	Astrazeneca
Citalopram Hydrobromide	21.2	Schreiber et al. (2011)	3.5	3.9	Daphnia	Sanderson and Thomsen (2009)
Codeine	142	Kostisch and Lazorchak (2008)	1.19	0.998	Daphnia	ECOSAR
Diclofenac Sodium	583	Schreiber et al. (2011)	4.51	22.4	Daphnia	Sanderson and Thomsen (2009)
Diltiazem Hydrochloride	174	Kostisch and Lazorchak (2008)	2.8	29.0163	Mysid Shrimp	Sangion and Gramatica (2016)
Doxazosin Mesilate	25.8	FDA	2.1	3.8	Algae	Pfizer MSDS
Ethinylestradiol	0.054	Schreiber et al. (2011)	3.67	0.84	Oncorhynchus mykiss	Sanderson and Thomsen (2009)
Felodipine	27.6	Blychert et al. (1991)	3.86	0.05	Algae	Astrazeneca
Flucloxacillin Sodium	16.7	MHRA	2.58	5.602	Algae	ECOSAR
Fluoxetine Hydrochloride	10	Kostisch and Lazorchak (2008)	4.05	0.024	Daphnia	Sanderson and Thomsen (2009)
Fluticasone Propionate	0.126	Schreiber et al. (2011)	3.4	>0.55	Oncorhynchus mykiss	GSK MSDS
Gabapentin	3387	MHRA	-1.1	50	Daphnia	Pfizer MSDS
Gliclazide	2200	Sarkar et al. (2011)	2.6	>150	Algae	Markiewicz et al. (2017)
Ibuprofen	29.99	MHRA	3.97	7.1	Daphnia	Sanderson and Thomsen (2009)
Isosorbide Mononitrate	545.81	MHRA	-0.15	>120	Fish	Astrazeneca
Lansoprazole	909	MHRA	1.9	18	Algae	Sanderson and Thomsen (2009)
Levothyroxine Sodium	742	MHRA	4	4.647	Daphnia	ECOSAR
Lisinopril	30.7	Neubeck et al. (1994)	-1.01	5633.49	Algae	ECOSAR
Losartan Potassium	201	MHRA	6.1	245	Daphnia	Sanderson and Thomsen (2009)
Metformin Hydrochloride	300	Kostisch and Lazorchak (2008)	-0.5	64	Algae	Vestel et al. (2016)
Mirtazapine	56	MHRA	2.9	3.09	Oncorhynchus mykiss	British Pharmacoepoeia MSDS
Morphine Sulfate	14.5	Kostisch and Lazorchak (2008)	0.89	3.6	Daphnia	Pfizer MSDS
Naproxen	58.5	MHRA	3.18	43.5	Daphnia	Sanderson and Thomsen (2009)
Omeprazole	276	Mostafavi and Tavakoli (2004)	2.23	88	Daphnia	Sanderson and Thomsen (2009)
Paracetamol	10000	Kostisch and Lazorchak (2008)	0.46	9.2	Daphnia	Sanderson and Thomsen (2009)
Perindopril Erbumine	30	MHRA	2.6	NA*
Prednisolone	100	Kostisch and Lazorchak (2008)	1.6	31	Algae	Sanderson and Thomsen (2009)
Pregabalin	7453	EMA	-1.35	>300	Daphnia	Vestrel
Propranolol Hydrochloride	10	Kostisch and Lazorchak (2008)	3.48	2.7	Daphnia	Sanderson and Thomsen (2009)
Ramipril	16	MHRA	2.9	>100	Algae	Astrazeneca
Ranitidine Hydrochloride	450	Kostisch and Lazorchak (2008)	0.27	167	Daphnia	GSK MSDS
Salbutamol	801	Jiang et al. (2016)	1.4	243	Daphnia	Vestrel
Sertraline Hydrochloride	10	Kostisch and Lazorchak (2008)	5.1	0.12	Daphnia	Sanderson and Thomsen (2009)
Simvastatin	3.7	MHRA	4.68	5.9	Daphnia	British Pharmacoepoeia MSDS
Tamsulosin	10	FDA	2.3	37.9	Daphnia	GSK MSDS
Tiotropium	0.635	FDA	-2.2	NA*
Tramadol Hydrochloride	125	Kostisch and Lazorchak (2008)	2.4	73	Algae	Sanderson and Thomsen (2009)
Trimethoprim	1000	Kostisch and Lazorchak (2008)	0.91	110	Algae	Sanderson and Thomsen (2009)
Venlafaxine	37.5	Kostisch and Lazorchak (2008)	3.2	4.8	Daphnia	Pfizer MSDS
Warfarin Sodium	250	Kostisch and Lazorchak (2008)	2.7	17	Daphnia	Sanderson and Thomsen (2009)
*NA; not available

## Sheet: S5
S5: Calculation of the fish plasma model using PEC A, B, C and D and the calculation of critical environmental concentrations
	FPMa		FPMb		FPMc		FPMd		CEC
Compound	Value	Ranking	Value	Ranking	Value	Ranking	Value	Ranking	Value	Ranking
Alendronic Acid	6695.15	50	6360.39	50	6695.15	50	8461.13	50	401904	49
Allopurinol	172.179	44	34.4357	44	172.179	44	36.0528	42	32447.5	46
Amitriptyline Hydrochloride	0.0103079	11	0.00139296	10	0.0278591	12	0.00291401	9	0.145701	10
Amlodipine	8.48418	35	1.84439	33	18.4439	36	31.9154	41	127.342	33
Amoxicillin	6.98672	33	7.87976	40	8.75528	33	1.44885	28	24253.8	45
Atenolol	4.57407	30	4.11667	37	4.57407	29	3.55369	30	1855.03	41
Atorvastatin	0.000150397	3	3.00793e-06	1	0.000150397	2	0.00020944	4	0.00167552	2
Beclomethasone Dipropionate	18.4264	39	3.07106	35	30.7106	37	0.093841	21	0.0750728	8
Bisoprolol Fumarate	0.107017	19	0.0556488	22	0.107017	19	0.0594742	19	3.09266	23
Budesonide	173.357	45	1.73357	32	173.357	45	5.60109	34	0.560109	15
Candesartan Cilexetil	0.000282104	5	0.000157978	5	0.000282104	4	0.000223924	5	0.0100318	4
Citalopram Hydrobromide	0.00595098	9	0.00201005	12	0.00609107	8	0.00964316	14	0.44806	14
Codeine	0.707074	23	0.182471	25	1.14044	24	7.59079	35	145.743	34
Diclofenac Sodium	0.0201512	13	0.0130983	15	0.0201512	10	0.00462801	10	2.25615	21
Diltiazem Hydrochloride	0.039691	14	0.0288662	20	0.0451034	14	0.0077653	13	11.9275	27
Doxazosin Mesilate	4.53392	29	0.217628	26	4.53392	28	4.81867	33	5.73614	25
Ethinylestradiol	0.00982791	10	0.0161069	18	0.0272997	11	0.00581436	11	0.000857618	1
Felodipine	3.04535	28	0.0152267	17	3.04535	26	0.696174	25	0.3185	13
Flucloxacillin Sodium	0.00134099	7	0.00175947	11	0.00231205	7	0.000108868	1	1.65698	19
Fluoxetine Hydrochloride	0.00584013	8	0.000768438	8	0.00768438	9	0.00288142	8	0.0838494	9
Fluticasone Propionate	2.22844	27	0.0222844	19	2.22844	25	0.016123	16	0.00315044	3
Gabapentin	43.6102	41	43.6102	45	43.6102	38	9.06865	37	163236	48
Gliclazide	22.4779	40	0.749264	30	74.9264	41	13.1918	39	211.068	36
Ibuprofen	0.000180268	4	9.69183e-05	3	0.000193837	3	0.000181602	3	0.287658	12
Isosorbide Mononitrate	1710.86	48	34.2173	43	1710.86	47	443.977	48	5327.72	44
Lansoprazole	64.0334	42	0.640334	28	64.0334	39	94.285	45	282.855	37
Levothyroxine Sodium	5.65267	31	3.95687	36	5.65267	30	9.66731	38	6.76712	26
Lisinopril	10.5814	36	10.5814	41	10.5814	34	4.18374	32	1271.86	39
Losartan Potassium	0.000116089	2	0.000110285	4	0.000116089	1	0.000163928	2	0.0537274	7
Metformin Hydrochloride	0.207885	20	20.7885	42	0.207885	20	1.93889	29	5273.77	43
Mirtazapine	0.0405505	15	0.0313535	21	0.0418046	13	0.0519688	18	3.2448	24
Morphine Sulfate	1.08488	25	0.398855	27	3.98855	27	0.273795	22	24.6415	30
Naproxen	0.000546214	6	0.000518904	7	0.000546214	6	0.000356576	6	2.11717	20
Omeprazole	0.388937	22	0.0977656	23	0.425068	22	3.5738	31	49.3184	31
Paracetamol	15.2494	38	6.09978	39	152.494	43	43.7633	44	35010.6	47
Perindopril Erbumine	1.02657	24	0.123188	24	1.02657	23	0.599625	24	2.8782	22
Prednisolone	1.68185	26	89.6985	46	112.123	42	0.322018	23	51.5229	32
Pregabalin	870.722	47	1567.3	48	1741.44	48	202.52	47	546803	50
Propranolol Hydrochloride	0.0886475	18	0.000886475	9	0.0886475	18	0.0136609	15	0.218575	11
Ramipril	0.340286	21	0.00646543	14	0.340286	21	0.97588	26	0.927086	16
Ranitidine Hydrochloride	6.17183	32	2.16014	34	6.17183	31	137.668	46	2168.27	42
Salbutamol	519.673	46	145.508	47	519.673	46	20.6288	40	577.607	38
Sertraline Hydrochloride	0.0156575	12	0.000164816	6	0.082408	16	0.00717745	12	0.0143549	6
Simvastatin	8.1898e-05	1	4.03286e-05	2	0.00031022	5	0.00108904	7	0.0107597	5
Tamsulosin	8.28373	34	0.828373	31	8.28373	32	7.94273	36	1.58855	18
Tiotropium	3520.27	49	2605	49	3520.27	49	2919.44	49	194.435	35
Tramadol Hydrochloride	0.0502468	16	0.0150741	16	0.0502468	15	0.0777063	20	16.7846	28
Trimethoprim	12.3051	37	5.90646	38	12.3051	35	1.14114	27	1643.24	40
Venlafaxine	0.0861601	17	0.00430801	13	0.0861601	17	0.0233297	17	1.31229	17
Warfarin Sodium	65.9176	43	0.659176	29	65.9176	40	40.5481	43	20.274	29

## Sheet: S6
S6: Compounds exceeding FPM Threshold Value of 100 and RQ value of 1 for each of the PEC schemes
	FPM > 1000	RQ > 1
PECa	Allopurinol	Amoxicillin
	Amitriptyline Hydrochloride
	Amlodipine
	Amoxicillin
	Atenolol
	Atorvastatin
	Beclomethasone Dipropionate
	Bisoprolol Fumarate
	Budesonide
	Candesartan Cilexetil
	Citalopram Hydrobromide
	Codeine
	Diclofenac Sodium
	Diltiazem Hydrochloride
	Doxazosin Mesilate
	Ethinylestradiol
	Felodipine
	Flucloxacillin Sodium
	Fluoxetine Hydrochloride
	Fluticasone Propionate
	Gabapentin
	Gliclazide
	Ibuprofen
	Lansoprazole
	Levothyroxine Sodium
	Lisinopril
	Losartan Potassium
	Metformin Hydrochloride
	Mirtazapine
	Morphine Sulfate
	Naproxen
	Omeprazole
	Paracetamol
	Perindopril Erbumine
	Prednisolone
	Pregabalin
	Propranolol Hydrochloride
	Ramipril
	Ranitidine Hydrochloride
	Salbutamol
	Sertraline Hydrochloride
	Simvastatin
	Tamsulosin
	Tramadol Hydrochloride
	Trimethoprim
	Venlafaxine
	Warfarin Sodium
PECb	Allopurinol	Allopurinol
	Amitriptyline Hydrochloride	Amoxicillin
	Amlodipine	Fluoxetine
	Amoxicillin
	Atenolol
	Atorvastatin
	Beclomethasone Dipropionate
	Bisoprolol Fumarate
	Budesonide
	Candesartan Cilexetil
	Citalopram Hydrobromide
	Codeine
	Diclofenac Sodium
	Diltiazem Hydrochloride
	Doxazosin Mesilate
	Ethinylestradiol
	Felodipine
	Flucloxacillin Sodium
	Fluoxetine Hydrochloride
	Fluticasone Propionate
	Gabapentin
	Gliclazide
	Ibuprofen
	Isosorbide Mononitrate
	Lansoprazole
	Levothyroxine Sodium
	Lisinopril
	Losartan Potassium
	Metformin Hydrochloride
	Mirtazapine
	Morphine Sulfate
	Naproxen
	Omeprazole
	Paracetamol
	Perindopril Erbumine
	Prednisolone
	Propranolol Hydrochloride
	Ramipril
	Ranitidine Hydrochloride
	Salbutamol
	Sertraline Hydrochloride
	Simvastatin
	Tamsulosin
	Tramadol Hydrochloride
	Trimethoprim
	Venlafaxine
	Warfarin Sodium
PECc	Allopurinol	Amoxicillin
	Amitriptyline Hydrochloride
	Amlodipine
	Amoxicillin
	Atenolol
	Atorvastatin
	Beclomethasone Dipropionate
	Bisoprolol Fumarate
	Budesonide
	Candesartan Cilexetil
	Citalopram Hydrobromide
	Codeine
	Diclofenac Sodium
	Diltiazem Hydrochloride
	Doxazosin Mesilate
	Ethinylestradiol
	Felodipine
	Flucloxacillin Sodium
	Fluoxetine Hydrochloride
	Fluticasone Propionate
	Gabapentin
	Gliclazide
	Ibuprofen
	Lansoprazole
	Levothyroxine Sodium
	Lisinopril
	Losartan Potassium
	Metformin Hydrochloride
	Mirtazapine
	Morphine Sulfate
	Naproxen
	Omeprazole
	Paracetamol
	Perindopril Erbumine
	Prednisolone
	Propranolol Hydrochloride
	Ramipril
	Ranitidine Hydrochloride
	Salbutamol
	Sertraline Hydrochloride
	Simvastatin
	Tamsulosin
	Tramadol Hydrochloride
	Trimethoprim
	Venlafaxine
	Warfarin Sodium
PECd	Allopurinol	Allopurinol
	Amitriptyline Hydrochloride	Amoxicillin
	Amlodipine	Flucloxacillin Sodium
	Amoxicillin
	Atenolol
	Atorvastatin
	Beclomethasone Dipropionate
	Bisoprolol Fumarate
	Budesonide
	Candesartan Cilexetil
	Citalopram Hydrobromide
	Codeine
	Diclofenac Sodium
	Diltiazem Hydrochloride
	Doxazosin Mesilate
	Ethinylestradiol
	Felodipine
	Flucloxacillin Sodium
	Fluoxetine Hydrochloride
	Fluticasone Propionate
	Gabapentin
	Gliclazide
	Ibuprofen
	Isosorbide Mononitrate
	Lansoprazole
	Levothyroxine Sodium
	Lisinopril
	Losartan Potassium
	Metformin Hydrochloride
	Mirtazapine
	Morphine Sulfate
	Naproxen
	Omeprazole
	Paracetamol
	Perindopril Erbumine
	Prednisolone
	Pregabalin
	Propranolol Hydrochloride
	Ramipril
	Ranitidine Hydrochloride
	Salbutamol
	Sertraline Hydrochloride
	Simvastatin
	Tamsulosin
	Tramadol Hydrochloride
	Trimethoprim
	Venlafaxine
	Warfarin Sodium

## Sheet: References
Anderson PO, Knoben JE, Troutman WG (2002) Handbook of Clinical Drug Data 10th ed McGraw-Hill,
Baker DR, Kasprzyk-Hordern B (2013) Spatial and temporal occurrence of pharmaceuticals and illicity drugs in the aqueous environment and during wastewater treatment: new developments. Sci Total Environ 454-455:442-456
Blychert E, Edgar B, Elmfeldt D, Hender T (1991) A population study of the pharmacokinetis of felodipine. Br J Clin Pharmac 31:15-24
Bound JP, Voulvoulis N (2006) Predicted and measured concentrations for selected pharmaceuticals in UK rivers: Implications for risk assessment. Wat Res 40: 2885–2892
British Pharmaciepoeia MSDS https://www.pharmacopoeia.com/ Accessed 26 April 2018
Chen Z, Wang H, Ren N, Cui M, Shukai N, Dongzue H (2011) Simultaneous removal and evaluation of organic substrates and NH3-N by a novel combined process in treating chemical synthesis-based pharmaceutical wastewater. J Hazard Mater 197:49-59
Compendium http://compendium.ch/home/de?Platform=Desktop Accessed 25 July 2018
Dilger K, Alberer M, Busch A, Enningers A, Behrens R, Koletzko S, Stern M, Beckmann C, Gleiter CH (2005) Pharmokinetics and pharmacodynamic action of budesonide in children with Crohn's disease. Aliment Pharmacol Ther 23:387-395
Drug Bank http://www.drugbank.ca Last Accessed: 5 May, 2018
Golovko O, Kumar V, Fedorova G, Randak R, Grabic R (2014) Seasonal changes in antiobiotics, antidepressants/psychiatric drugs, antihistamines and lipid regulators in a wastewater treatment plant. Chemosphere 111:418-426
Gros M, Petrovic M, Ginebreda A, Barcelo D (2010) Removal of pharmaceuticals during wastewater treatment and environmental risk assessment using hazard indexes Environ Int 36:15-26
Gurke R, Roβler M, Marx C, Diamond S, Schubert S, Oertel R, Fauler J (2015) Occurrence and removal of frequently prescribed pharmaceuticals and corresponding metabolites in wastewater of a sewage treatment plant. Sci Total Environ 532:762-770
Ivanova L, Faberova M, Mackul'ak T, Grabic R, Bodik I (2017) Estimation of amount of selected pharmaceuticals sorbed onto digested sludge from wastewater treatment plant Bratislava-Petrzalka. Environ Res 155:31-35
Jelic A, Rodriguez-Mozaz S, Barcelo D, Gutierrez O (2015) Impact of in-sewer transformation on 43 pharmaceuticals in a pressurized sewer under anaerobic conditions. Water Res 68:98-103
Jiang B, Ruan Z, Chen J, Lou H, Shao R, Jin F, Shen H (2016) Pharmacokinetic properties and bioequivalence of orally inhaled salbutamol in healthy chinese volunteers. Drug Dev Ind Pharm 42(9): 1476-1481
Kasprzyk-Hordern B, Dinsdale RM, Guwy AJ (2009) The removal of pharmaceuticals, personal care products, endocrine disruptors and illicit drugs during wastewater treatment and its impact on the quality of receiving waters. Water Res 43(2): 363-380
Kostisch MS, Lazorchak JM (2008) Risks to aquatic organisms posed by human pharmaceutical use. Sci Total Environ 389(2-3):329-339
Markiewicz M, Jungnickel C, Stolte S, Bialk-Bielinska A, Kumirska J, Mrozik W (2017) Ultimate biodegrability and eotoxicity of orally administered antidiabetic drugs. J Hazard Mater 333 154-161
Matsuo H, Sakamoto H, Arizono K, Shinohara R (2011) Behaviour of pharmaceuticals in waste water treatment plant in Japan. Bull Environ Contam Toxicol 87:31-35
MHRA (2018) Medicines & Healthcare produts regulatory agency http://www.mhra.gov.uk/spc-pil/ Accessed April 2018
Mostafavi SA, Tavakoli N (2004) Relative bioavailability of omeprazole capsules after oral dosing. DARU J Pharm Sci 12(4):146-151
Neubeck M, Fliser D, Pritsch M, Weisser K, Fliser M, Nussberger J, Ritz E, Mutschler E (1994) Pharmacokinetics and pharmacodynamics of lisinopril in advanced renal failure. Consequence of dose adjustment. Eur J Clin Pharmacol 46(6)537-543
Radjenovic J, Petrovic M, Barcelo D (2007) Analysis of pharmaceuticals in wastewater and removal using a membrane bioreactor. Anal Bioanal Chem 387:1365-1377
Roberts PH, Thomas KV (2006) The occurrence of selected pharmaceuticals in wastewater effluent and surface waters of the lower tyne catchment. Sci Total Environ 143-153
Rosal R, Rodea-Palomares I, Boltes K, Fernandez-Pinas F, Leganes F, Gonzalo S, Petre A (2010) Ecotoxicity assessment of lipid regulators in water and biologically treated wastewater using three aquatic organisms. Environ Sci Pollut Res 17:135-144
Sanderson H, Thomsen M (2009) Comparative analysis of pharmaceuticals versus industrial chemicals acute aquatic toxicity classification according to the United Nations classification system for chemicals. Assessment of the (Q)SAR predictability of pharmaceuticals acute aquatic toxicity and their predominant acute toxic mode-of-action. Toxicol Lett 84-93
Santos LHMLM, Gros M, Rodriguez-Mozaz S, Delerue-Matos C, Pena A, Barcelo D, Conceicao M, Montenegro BSM (2013) Contribution of hospital effluents to the load of pharmaceuticals in urban wastewaters: Identification of ecologically relevant pharmaceuticals. Sci Total Environ 461-462:302-316
Sarkar A, Tiwari A, Bhasin PS, Mitra M (2011) Pharmacological and pharmaceutical profile of gliclazide: a review. J Appl Pharm Sci 1(9):11-19
Schreiber R, Gϋndel U, Franz S, Kϋster A, Rechenberg B, Altenburger R (2011) Using the fish plasma model for comparative hazard identifiation for pharmaceuticals in the environment by extrapolation from human therapeuti data. Regul Toxicol Pharmacol 61(3):261-275
Sulaiman S, Khamis M, Nir S, Lelario F, Scrano L, Bufo SA, Mecca G, Karaman R (2015) Stability and removal of atorvastatin, rosuvastatin and simvastatin from wastewater. Environ Technol 36(24):3232-3242
Verho M, Luck C, Stelter WJ, Rangoonwala B, Bender N (1995) Pharmacokinetics, metabolism and biliary and urinary excretion of oral ramipril in man Curr Med Res Opin 13(5)264-273
Vestel J, Caldwell, DJ, Constantine L, D'Aco VJ, Davidson T, Dolan DG, Millard SP, Murray-Smith R, Parke NJ, Ryan JJ, Straub JO, Wilson P (2016) Use of acute and chronic ecotoxicity data in environmental risk assessment of pharmaceuticals. Environ Toxicol Chem 35(5):1201-1212
Wang X, Shen J, Chen Z, Zhao X, Xu H (2016) Removal of pharmaceuticals from synthetic wastewater in an aerobic granular sludge membrane bioreactor and determination of the bioreactor microbial diversity. Appl Microbiol Biotechnol 100:8213-8223
Wu M, Xiang J, Que C, Chen F, Xu G (2015) Occurrence and fate of psychiatric pharmaceuticals in the urban water system of Shanghai, China. Chemosphere 138:486-493
Yun MH, Woo JS, Kwon KI (2006) Bioequivalence and pharmokinetics of 70mg alendronate sodium tablets by measuring alendronate in plasma. Arch Pharm Res 29(4):328-332
